# Supplementary material for: Spatial-temporal differentiation pattern and influencing factors of land economic density at the township scale in Zhejiang Province
Source: PLoS One. 2024 May 31;19(5):e0304327. doi: 10.1371/journal.pone.0304327 (PMC11142582; doi:10.1371/journal.pone.0304327)
Supplement: S1 Data — (XLS) [file pone.0304327.s001.xls]

## Sheet: Sheet1
County	Name	Land Economic Density 2019	Land Economic Density 2014	land economic density	Total population	Total employees	Proportion of secondary and tertiary personnel	Industrial output value per capita	Regional area	Industrial output value per capita
jiang gan	peng bu	6670.13	5458.92	5458.92	51092	41607	40458	1.5813	14.8	1.5813
jiang gan	jian qiao	85522.4	60911.2	60911.2	53995	37234	35049	20.5312	18.2	20.5312
jiang gan	ding qiao	30942.7	20576.9	20576.9	48500	26600	26500	6.36398	15	6.36398
jiang gan	jiu bao	20274.7	14667.9	14667.9	51355	17513	16547	4.17001	14.6	4.17001
xi hu	san dong	11503	7189.41	7189.41	168597	84499	83299	1.65027	38.7	1.65027
xi hu	shuang pu	5850.9	3656.81	3656.81	59234	31416	22626	5.1734	83.8	5.1734
xiao shan	lou ta	5030.02	3834.57	3834.57	35385	12259	7777	5.52564	50.99	5.52564
xiao shan	he shang	3272.02	12901	12901	26290	15170	14204	31.3863	63.96	31.3863
xiao shan	dai cun	1668.39	12301.3	12301.3	37714	23816	20344	20.5065	62.87	20.5065
xiao shan	pu yang	9735.33	26674.2	26674.2	46418	26580	24056	25.572	44.5	25.572
xiao shan	jin hua	3296.21	8057.12	8057.12	53704	29898	10941	13.0675	87.1	13.0675
xiao shan	lin pu	38030	31961.3	31961.3	95917	59125	55657	14.3284	43	14.3284
xiao shan	yi qiao	23225.2	15062.3	15062.3	48764	28193	25533	17.9152	58	17.9152
xiao shan	suo qian	36155.7	24632.5	24632.5	45004	21086	18564	23.7546	43.4	23.7546
xiao shan	ya qian	420124	330853	330853	27856	14853	13747	235.17	19.8	235.17
xiao shan	gua li	51359.3	83184.7	83184.7	210394	130278	121604	50.1811	126.92	50.1811
xiao shan	yi nong	61373.9	165389	165389	45151	27721	21079	170.331	46.5	170.331
xiao shan	dang wan	42270.9	31359.8	31359.8	43256	42530	36591	24.4754	33.76	24.4754
yu hang	tang qi	45741.8	28588.6	28588.6	123179	82305	74498	18.3351	79	18.3351
yu hang	jing shan	4930.35	3083.04	3083.04	37209	21611	16312	13.0086	157	13.0086
yu hang	ping yao	20310.3	12693.9	12693.9	69079	40915	38676	23.705	129	23.705
yu hang	lu niao	2491.11	1556.94	1556.94	12813	4694	1969	8.74893	72	8.74893
yu hang	bai zhang	8317.88	5233.33	5233.33	11235	7937	5350	27.9484	60	27.9484
yu hang	huang hu	7301.79	4606.9	4606.9	15790	7569	5712	16.9221	58	16.9221
tong lu	fu chun jiang	4953.89	3714.66	3714.66	26337	14179	9568	28.0535	198.9	28.0535
tong lu	heng cun	17952	11515.8	11515.8	43299	24305	19223	31.2769	117.6	31.2769
tong lu	fen shui	4407.35	2759.29	2759.29	71669	39216	35908	11.527	299.4	11.527
tong lu	yao lin	1963.06	1229.18	1229.18	31551	20853	14220	8.4384	216.6	8.4384
tong lu	bai jiang	603.742	374.898	374.898	16645	10360	7430	5.29294	235	5.29294
tong lu	jiang nan	8668.26	17875.5	17875.5	45337	28282	19480	30.8327	78.2	30.8327
tong lu	e shan she zu	5700.9	3539.48	3539.48	8911	5475	4300	11.3997	28.7	11.3997
tong lu	zhong shan	1188.59	769.814	769.814	15979	11559	8051	5.19344	107.8	5.19344
tong lu	xin he	1133.05	703.1	703.1	4969	3342	1811	10.4991	74.2	10.4991
tong lu	he cun	177.044	110.074	110.074	9191	5770	2790	1.46469	122.3	1.46469
chun an	qian dao hu	1661.33	4708.21	4708.21	81837	63428	59292	20.4812	356	20.4812
chun an	wen chang	733.235	539.032	539.032	12421	8719	5867	9.59069	221	9.59069
chun an	shi lin	964.167	29.5417	29.5417	4596	2987	1482	0.925587	144	0.925587
chun an	lin qi	998.716	471.905	471.905	19714	12896	6032	5.31414	222	5.31414
chun an	wei ping	1390.91	702.525	702.525	48422	39070	24877	4.36702	301	4.36702
chun an	jiang jia	1329.03	553.204	553.204	24013	17907	9471	4.74576	206	4.74576
chun an	zi tong	914.063	712.75	712.75	18154	13648	6413	6.12477	156	6.12477
chun an	fen kou	3440.06	1487.07	1487.07	52996	38384	23581	6.65022	237	6.65022
chun an	zhong zhou	659.006	100.331	100.331	18458	12177	7900	0.902319	166	0.902319
chun an	da shu	2416.56	1246.71	1246.71	13750	9296	4994	14.7791	163	14.7791
chun an	feng shu ling	529.286	388.214	388.214	17677	12581	5959	6.76416	308	6.76416
chun an	li shang	84.7826	37.471	37.471	10251	6997	4269	1.00888	276	1.00888
chun an	jin feng	1664	43.3867	43.3867	4972	3472	2220	1.30893	150	1.30893
chun an	fu wen	43.8464	27.404	27.404	6304	4316	2558	0.656409	151	0.656409
chun an	zuo kou	73.7006	46.0629	46.0629	10678	6497	4675	0.754917	175	0.754917
chun an	ping men	119.107	74.4417	74.4417	11510	7760	3958	1.05421	163	1.05421
chun an	yao shan	2545.45	82.1562	82.1562	9370	6064	3063	1.12231	128	1.12231
chun an	wang fu	139.286	67.9881	67.9881	17673	11186	5583	0.646297	168	0.646297
chun an	song cun	69.8403	41.1647	41.1647	5750	3917	2359	0.608522	85	0.608522
chun an	jiu keng	151.846	94.9038	94.9038	7286	4878	2444	1.35465	104	1.35465
chun an	lang chuan	524.666	316.183	316.183	18083	11869	6113	1.90588	109	1.90588
chun an	jie shou	87.0248	40.0248	40.0248	8335	5455	2745	0.581044	121	0.581044
chun an	an yang	427.397	122.027	122.027	11087	7408	3883	1.60693	146	1.60693
jian de	lian hua	402.392	758.065	758.065	10809	6144	2207	6.131	87.42	6.131
jian de	qian tan	1717.26	2772.02	2772.02	45801	28251	20451	23.3619	386	23.3619
jian de	mei cheng	5529.82	6257.59	6257.59	53088	28873	25022	18.6238	158	18.6238
jian de	yang cun qiao	1288.91	1942.22	1942.22	19711	11353	5049	13.1249	133.2	13.1249
jian de	xia ya	8456.49	4368.2	4368.2	25918	19462	13262	26.6983	158.41	26.6983
jian de	da yang	1623.68	1488.93	1488.93	33396	19533	11496	10.7564	241.26	10.7564
jian de	san dong	635.912	1461.63	1461.63	26768	14359	6343	9.99245	183	9.99245
jian de	shou chang	3529.94	2993.96	2993.96	51659	22492	16858	8.44711	145.75	8.44711
jian de	hang tou	1021.97	978.124	978.124	30542	19597	9356	5.05363	157.8	5.05363
jian de	da ci yan	1573.97	2785.18	2785.18	19683	11891	7435	13.1738	93.1	13.1738
jian de	da tong	1214.49	2365.02	2365.02	54565	36542	22746	6.78972	156.65	6.78972
jian de	li jia	3448.11	2150.48	2150.48	19667	11316	5938	11.4812	105	11.4812
jian de	qin tang	3093	3582.14	3582.14	8230	5196	3589	24.8095	57	24.8095
fu yang	wan shi	489.316	925.358	925.358	22861	13954	9613	6.27807	155.1	6.27807
fu yang	dong qiao	558.308	1024.3	1024.3	18304	11884	7145	8.25972	147.6	8.25972
fu yang	fu zhu	3364.8	2430.84	2430.84	16175	10750	6642	12.5036	83.2	12.5036
fu yang	yong chang	2061.38	3231.68	3231.68	10837	6286	3709	14.7613	49.5	14.7613
fu yang	li shan	9144.34	5122.83	5122.83	10200	6206	4109	12.7569	25.4	12.7569
fu yang	chang lv	296.129	1453.89	1453.89	15393	8951	6917	4.65647	49.3	4.65647
fu yang	chang kou	11300.6	4388.77	4388.77	42179	25387	14325	6.07658	58.4	6.07658
fu yang	chang an	2470.28	1557.09	1557.09	25227	15453	8270	3.90708	63.3	3.90708
fu yang	long men	659.817	1131.99	1131.99	8202	5162	4760	3.75396	27.2	3.75396
fu yang	xin deng	14104.9	15510.4	15510.4	104312	65153	53343	26.7498	179.9	26.7498
fu yang	xu kou	5985.63	3332.74	3332.74	17985	9994	5541	12.6008	68	12.6008
fu yang	da yuan	12990.6	12877.5	12877.5	37078	28143	23641	36.4675	105	36.4675
fu yang	ling qiao	31706.5	19440.8	19440.8	28050	15965	13460	38.7429	55.9	38.7429
fu yang	xin tong	2981.57	2987.45	2987.45	11593	7693	4208	12.1116	47	12.1116
fu yang	shang guan	9231.52	5761.18	5761.18	8617	4541	3322	18.1186	27.1	18.1186
fu yang	huan shan	26101.5	16321.9	16321.9	12300	7363	5483	51.0889	38.5	51.0889
fu yang	hu yuan	359.609	496.847	496.847	10788	8472	5049	5.88589	127.8	5.88589
fu yang	chun jian	1494.09	2128.52	2128.52	8816	5845	2691	10.7923	44.7	10.7923
fu yang	yu shan	1110.15	4396.68	4396.68	13328	8812	7224	12.1364	36.79	12.1364
lin an	gao hong	4413.06	5385.51	5385.51	24577	17676	14167	24.4985	111.8	24.4985
lin an	tai hu yuan	2429.7	3095.07	3095.07	32682	22975	15283	22.7665	240.4	22.7665
lin an	yu qian	1266.57	1822.65	1822.65	56627	31478	27562	8.40723	261.2	8.40723
lin an	tai yang	545.632	1840.01	1840.01	24018	16669	11013	15.7203	205.2	15.7203
lin an	qian chuan	1303.13	1323.11	1323.11	21056	15650	11152	11.028	175.5	11.028
lin an	chang hua	471.41	1576.18	1576.18	25267	11260	8250	14.4536	231.7	14.4536
lin an	he qiao	426.686	688.125	688.125	14533	10839	5216	8.93952	188.8	8.93952
lin an	tuan kou	239.287	149.554	149.554	11733	9276	3373	2.63215	206.5	2.63215
lin an	qing liang feng	743.887	803.188	803.188	28115	19170	14990	8.24471	288.6	8.24471
lin an	dao shi	78.3609	633.458	633.458	26265	16809	5960	3.35481	139.1	3.35481
lin an	ban qiao	3729.52	2813.85	2813.85	27322	14156	11990	14.2742	138.6	14.2742
lin an	tian mu shan	670.099	2109.5	2109.5	35225	20354	12514	14.4806	241.8	14.4806
lin an	long gang	841.622	1488.99	1488.99	22681	14944	10914	17.1476	261.2	17.1476
ning bo jiang bei	ci cheng	6615.84	24350.3	24350.3	88627	57608	53911	28.107	102.3	28.107
bei lun	bai feng	32473.5	8394.93	8394.93	41429	25899	19890	22.3708	110.4	22.3708
bei lun	chun xiao	32410	13160	13160	19467	14660	11317	50.7012	75	50.7012
bei lun	mei shan	1073.17	670.732	670.732	13476	11508	6855	1.63253	32.8	1.63253
zhen hai	xie pu	32053	20033.1	20033.1	36466	19088	17028	16.0964	29.3	16.0964
zhen hai	jiu long hu	18616.5	11635.3	11635.3	33123	20560	16965	22.9383	65.3	22.9383
yinzhou	zhan qi	3264.89	2716.62	2716.62	26856	15723	12477	9.50856	94	9.50856
yinzhou	xian xiang	3502.48	8104.35	8104.35	31075	19328	13512	14.0832	54	14.0832
yinzhou	tang xi	4229.65	4102.38	4102.38	30125	29391	27104	12.8008	94	12.8008
yinzhou	dong qian hu	7691.54	5775.64	5775.64	65769	42236	40628	11.3899	129.7	11.3899
yinzhou	dong wu	17516.8	12799.6	12799.6	27907	17007	15864	36.6922	80	36.6922
yinzhou	wu	41869.9	45383.3	45383.3	63459	37686	35934	34.3277	48	34.3277
yinzhou	qiu ai	13087.2	31173.9	31173.9	74573	40359	39143	9.61474	23	9.61474
yinzhou	yun long	60101.3	52250.9	52250.9	54484	34350	32058	38.3606	40	38.3606
yinzhou	heng xi	10537.5	8285.87	8285.87	35405	19846	18662	21.5309	92	21.5309
yinzhou	jiang shan	59567.2	50168.2	50168.2	121381	64616	57243	36.3714	88	36.3714
hai shu	gao qiao	40593.4	37467.9	37467.9	78459	61702	61270	25.31	53	25.31
hai shu	heng jie	15219.4	9876.75	9876.75	45053	27662	24314	26.6797	121.7	26.6797
hai shu	ji shi gang	64917.2	39066.5	39066.5	65192	37115	33490	29.3634	49	29.3634
hai shu	gu lin	73857.4	50959.8	50959.8	67560	61641	58285	35.4516	47	35.4516
hai shu	dong qiao	558.308	27238.7	27238.7	33608	16267	14141	25.125	31	25.125
hai shu	yin jiang	6429.28	2994.72	2994.72	29301	15330	12770	6.5851	64.43	6.5851
hai shu	zhang shui	1196.71	827.397	827.397	24786	13304	8094	4.87372	146	4.87372
hai shu	long guan	1855.48	1705.48	1705.48	10900	10200	8400	11.422	73	11.422
xiang shan	shi pu	11189.3	8032.49	8032.49	100478	77450	66193	10.0808	126.1	10.0808
xiang shan	xi zhou	17621.8	10742.2	10742.2	48991	42513	36963	33.9865	155	33.9865
xiang shan	he pu	2438.24	2019.57	2019.57	29619	20414	9665	6.95486	102	6.95486
xiang shan	xian xiang	5815.62	4653.27	4653.27	25201	18985	12861	12.2217	66.19	12.2217
xiang shan	qiang tou	4808.62	3563.22	3563.22	20200	14029	7794	15.3465	87	15.3465
xiang shan	si zhou tou	5764.86	2396.68	2396.68	15814	9484	4796	12.7306	84	12.7306
xiang shan	ding tang	873.95	816.824	816.824	28128	18908	8187	1.72785	59.5	1.72785
xiang shan	tu ci	6735.48	2555.85	2555.85	14341	8203	5440	11.0496	62	11.0496
xiang shan	da xu	10611.3	5913.98	5913.98	16732	10960	7840	19.7227	55.8	19.7227
xiang shan	xin qiao	1367.2	1351.7	1351.7	20719	13980	9004	8.22018	126	8.22018
xiang shan	dong chen	8214.29	8457.91	8457.91	23109	15894	10180	20.862	57	20.862
xiang shan	xiao tang	3820.18	2307.69	2307.69	17763	14088	6450	5.91116	45.5	5.91116
xiang shan	huang bi ao	7396.55	3516.85	3516.85	9371	7057	2979	16.3252	43.5	16.3252
xiang shan	mao yang	5269.15	3328.46	3328.46	14282	9916	5233	11.1865	48	11.1865
xiang shan	gao tang dao	1806.82	620.69	620.69	18908	12527	3251	1.90396	58	1.90396
ning hai	chang jie	977.223	1144.53	1144.53	60145	38618	25718	5.17982	272.2	5.17982
ning hai	li yang	918.221	1137.21	1137.21	32623	21247	11697	5.58793	160.3	5.58793
ning hai	yi shi	6062.5	555.556	555.556	15396	10587	3137	3.89712	108	3.89712
ning hai	cha lu	1666.67	1395.6	1395.6	21003	12966	8626	7.17636	108	7.17636
ning hai	qian tong	2668.81	2037.85	2037.85	24891	15029	12360	5.62452	68.7	5.62452
ning hai	sang zhou	724.138	391.823	391.823	17944	11306	10193	1.28177	58.7	1.28177
ning hai	huang tan	7271.28	4290.76	4290.76	24768	16320	13401	32.5341	187.8	32.5341
ning hai	da jia he	2803.49	2445.57	2445.57	17597	10870	7526	10.5066	75.6	10.5066
ning hai	qiang jiao	6870.28	6926.87	6926.87	15096	9605	8233	29.954	65.28	29.954
ning hai	xi dian	14259.2	18582.8	18582.8	81906	57758	51417	23.2098	102.3	23.2098
ning hai	shen zhen	1632.3	1668.98	1668.98	28760	20028	15617	10.0278	172.8	10.0278
ning hai	hu chen	359.133	386.997	386.997	17473	11894	8156	2.14617	96.9	2.14617
ning hai	cha yuan	1395.23	1247.45	1247.45	17633	11299	7828	5.54642	78.4	5.54642
ning hai	yue xi	1972.1	470.879	470.879	18646	11172	7763	2.2703	89.9	2.2703
yu yao	lin shan	25955.7	23195.9	23195.9	58551	30501	26848	19.6895	49.7	19.6895
yu yao	huang jia bu	19681.1	36832.5	36832.5	45109	30223	24762	33.5427	41.08	33.5427
yu yao	xiao cao dong	51497	46492	46492	29476	20393	14564	52.6812	33.4	52.6812
yu yao	si men	36940.5	26667.9	26667.9	109856	65952	62597	16.0945	66.3	16.0945
yu yao	ma zhu	15000	15109.2	15109.2	61975	34951	29466	16.0515	65.84	16.0515
yu yao	mou shan	15015.6	10884.5	10884.5	22270	13494	11933	18.817	38.5	18.817
yu yao	zhang ting	11427.6	15059.2	15059.2	42567	23284	20883	19.5991	55.4	19.5991
yu yao	san qi shi	7950.4	9583.57	9583.57	40557	21172	16886	16.1912	68.52	16.1912
yu yao	he mu dong	12928.2	12362.1	12362.1	32779	14203	10963	24.5213	65.02	24.5213
yu yao	da yin	6358	4951.84	4951.84	11837	6292	5783	12.8805	30.79	12.8805
yu yao	lu bu	15361.3	10318.6	10318.6	54084	33665	27639	22.6466	118.7	22.6466
yu yao	liang nong	3326.1	3020.33	3020.33	33080	19067	14909	8.6282	94.5	8.6282
yu yao	da lan	1005.68	892.744	892.744	8067	6870	2944	7.01624	63.4	7.01624
yu yao	si ming shan	500.826	369.455	369.455	8952	6493	2586	4.99374	121	4.99374
yu yao	lu ting	2021.13	1557.45	1557.45	14223	9163	5647	7.71989	70.5	7.71989
ci xi	zhang qi	21083.5	16837.5	16837.5	55668	34876	29460	20.6582	68.3	20.6582
ci xi	guan hai wei	2694.52	18577.2	18577.2	150296	102137	94782	18.0462	146	18.0462
ci xi	fu hai	53349.1	46704.7	46704.7	34022	25246	22301	29.1029	21.2	29.1029
ci xi	qiao tou	11914.6	24880.8	24880.8	57136	26329	21702	19.117	43.9	19.117
ci xi	kuang yan	15000	20177.4	20177.4	35836	21704	18905	23.6481	42	23.6481
ci xi	xiao lin	52846.2	41078.4	41078.4	62020	46490	43099	17.2341	26.02	17.2341
ci xi	xin pu	24113.2	27035.6	27035.6	52493	32834	25769	27.2967	53	27.2967
ci xi	sheng shan	25995.7	26193.2	26193.2	44332	32407	30273	13.7075	23.2	13.7075
ci xi	heng he	22413.4	22122	22122	65305	40098	32423	28.9426	85.44	28.9426
ci xi	chong shou	34325	36931.4	36931.4	39034	21639	18083	18.9227	20	18.9227
ci xi	an dong	9033.05	7024.17	7024.17	85097	55729	39042	14.1396	171.3	14.1396
ci xi	chang he	59706.6	53225.2	53225.2	48744	43398	38662	29.8098	27.3	29.8098
ci xi	zhou xiang	42408.6	43363.6	43363.6	179084	121366	107265	19.996	82.58	19.996
ci xi	long shan	5326.57	20252	20252	126231	79092	69683	22.5991	140.86	22.5991
feng hua	xi kou	2175.05	1359.06	1359.06	99022	63395	49700	5.21544	380	5.21544
feng hua	shang tian	3570.02	2824.47	2824.47	33969	23099	17585	12.9795	156.1	12.9795
feng hua	chun hu	4269.2	3205.55	3205.55	62186	44886	30537	7.49093	145.32	7.49093
feng hua	qiu cun	1583.62	1390.84	1390.84	25503	18547	14667	4.70102	86.2	4.70102
feng hua	da yan	254.826	252.162	252.162	13895	7897	5503	2.35919	130	2.35919
feng hua	song ao	1729.46	6465.86	6465.86	14926	13074	10312	30.5835	70.6	30.5835
lu cheng	teng qiao	6530.82	511.285	511.285	79634	60872	46554	1.02406	159.5	1.02406
ou hai	ze ya	777.653	1066.02	1066.02	25103	16233	7621	6.17456	145.4	6.17456
dong tou	da men	11645.1	9960.03	9960.03	17140	10942	7903	18.9438	32.6	18.9438
dong tou	lu xi	3265.41	381.373	381.373	6573	4226	2640	0.591815	10.2	0.591815
yong jia	qiao tou	11914.6	5536.74	5536.74	73363	51966	47201	6.8346	90.56	6.8346
yong jia	qiao xia	7073.79	1182.79	1182.79	93371	60854	47275	3.50387	276.6	3.50387
yong jia	da ruo yan	162.571	85.3261	85.3261	17530	9473	4461	0.447804	92	0.447804
yong jia	bi lian	713.143	47.9536	47.9536	24717	17708	5364	0.338743	174.6	0.338743
yong jia	xun zhai	372.137	9.8464	9.8464	27719	22234	14975	0.0901908	253.9	0.0901908
yong jia	yan tou	768.955	12.4753	12.4753	54582	19691	8437	0.0509692	223	0.0509692
yong jia	feng lin	40.1949	12.2011	12.2011	23777	14660	7338	0.0377676	73.6	0.0377676
yong jia	yan tan	13.1022	7.07837	7.07837	27747	26747	12737	0.141277	553.8	0.141277
yong jia	sha tou	114.457	508.858	508.858	42546	25903	17584	2.15822	180.45	2.15822
yong jia	he sheng	576.136	5.06474	5.06474	23986	15484	7627	0.055449	262.6	0.055449
ping yang	kun yang	9065.95	13099.6	13099.6	128293	89943	77207	9.17941	89.9	9.17941
ping yang	ao jiang	318.21	9039.06	9039.06	238740	186315	160549	7.48522	197.7	7.48522
ping yang	shui tou	10598.4	5026.48	5026.48	169368	105334	88314	5.33608	179.8	5.33608
ping yang	xiao jiang	29727.7	16555.3	16555.3	115236	74918	50029	11.4357	79.6	11.4357
ping yang	teng jiao	7087	4394.94	4394.94	52213	33235	26410	6.74229	80.1	6.74229
ping yang	shan men	391.213	302.16	302.16	34571	24563	14293	0.861792	98.6	0.861792
ping yang	shun xi	70.8258	44.5563	44.5563	24478	12547	8987	0.182572	100.3	0.182572
ping yang	nan yan	1589.18	723.305	723.305	18083	12251	5224	1.74036	43.51	1.74036
ping yang	wan quan	28233.8	12532.4	12532.4	75940	45356	29428	10.694	64.8	10.694
ping yang	qing jie she zu	27.5862	18.3486	18.3486	6433	4694	3662	0.0621794	21.8	0.0621794
cang nan	ling xi	7553.38	9007.65	9007.65	321179	222053	186406	4.80701	171.4	4.80701
cang nan （ji dan yuan ）	long gang	35168.1	21980.1	21980.1	442054	264151	226341	8.55727	172.1	8.55727
cang nan	yi shan	16453.5	23631.3	23631.3	50327	29641	29367	6.2169	13.24	6.2169
cang nan	qian ku	14346.2	5743.14	5743.14	151798	80197	67586	3.59764	95.09	3.59764
cang nan	jin	17339	8168.65	8168.65	100784	73497	59046	7.49722	92.5	7.49722
cang nan	zao xi	989.971	619.523	619.523	30529	24547	11700	1.58691	78.2	1.58691
cang nan	qiao dong	248.268	108.268	108.268	59298	33114	15681	0.348916	191.1	0.348916
cang nan	fan shan	130.341	65.814	65.814	48512	27787	20863	0.154591	113.95	0.154591
cang nan	chi xi	96.8269	93.1633	93.1633	29103	20869	9258	0.313713	98	0.313713
cang nan	ma zhan	389.961	122.494	122.494	79585	50370	27630	0.211095	137.15	0.211095
cang nan	feng yang she zu	106.667	66.6667	66.6667	3168	2743	1969	0.441919	21	0.441919
cang nan	ao ling she zu	47.2441	28.5714	28.5714	4827	2998	1430	0.124301	21	0.124301
wen cheng	da xue	421.389	899.497	899.497	88305	56558	43726	1.59262	156.35	1.59262
wen cheng	bai zhang ji	1284.33	424.413	424.413	21648	15144	9261	1.77427	90.5	1.77427
wen cheng	nan tian	167.556	104.722	104.722	28572	20236	12619	0.593763	162	0.593763
wen cheng	xi keng she zu	311.103	67.7785	67.7785	15078	9584	5852	0.618988	137.7	0.618988
wen cheng	huang tan	82.4753	51.8107	51.8107	22936	14613	7624	0.44162	195.5	0.44162
wen cheng	shan xi	325.983	167.862	167.862	37092	26060	19214	0.681549	150.6	0.681549
wen cheng	ju yu	2274.23	1880.23	1880.23	21209	12361	8820	4.96454	56	4.96454
wen cheng	yu hu	221.211	138.265	138.265	24280	15536	8116	1.03699	182.1	1.03699
wen cheng	xue kou	841.452	169.738	169.738	19010	13101	6416	0.78485	87.9	0.78485
wen cheng	zhou shan she zu	247.543	154.714	154.714	3204	1845	974	0.67603	14	0.67603
tai shun	luo yang	281.302	323.17	323.17	89320	53038	40475	1.4827	409.8	1.4827
tai shun	si qian she zu	291.132	153.011	153.011	17390	5056	3794	1.75359	199.3	1.75359
tai shun	bai zhang	67.947	15.5172	15.5172	13008	8190	5681	0.197186	165.3	0.197186
tai shun	xiao cun	73.6379	30.544	30.544	31790	29696	11101	0.166027	172.8	0.166027
tai shun	si xi	183.646	34.0998	34.0998	51110	26741	15535	0.123029	184.4	0.123029
tai shun	peng xi	1137.68	1518.64	1518.64	16906	10699	7123	8.44387	94	8.44387
tai shun	ya yang	522.939	166.285	166.285	26518	19588	15335	0.820201	130.8	0.820201
tai shun	shi yang	466.667	286.234	286.234	42116	21832	11296	1.12071	164.9	1.12071
tai shun	san kui	416.814	93.7715	93.7715	42113	33197	22718	0.401467	180.3	0.401467
tai shun	zhu li she zu	8.81356	12.9237	12.9237	1500	1234	713	0.406667	47.2	0.406667
rui an	tang xia	47198	44717.9	44717.9	335664	215625	205121	10.8709	81.6	10.8709
rui an	ma yu	1860.02	1804.49	1804.49	146163	91525	59405	2.33829	189.4	2.33829
rui an	tao shan	4188.22	3770.45	3770.45	133466	75899	46566	4.28274	151.6	4.28274
rui an	hu ling	311.414	697.649	697.649	85115	63560	41447	2.29421	279.9	2.29421
rui an	gao lou	675.664	156.485	156.485	56733	37574	24998	0.760457	275.7	0.760457
le qing	da jing	125	883.119	883.119	120579	82456	61315	1.44869	197.8	1.44869
le qing	xian xi	392.157	12.9125	12.9125	21531	15164	8210	0.0836004	139.4	0.0836004
le qing	yan dang	969.231	577.973	577.973	51684	29581	19984	0.833121	74.5	0.833121
le qing	fu rong	2016.15	2024.8	2024.8	62793	36631	27862	4.94004	153.2	4.94004
le qing	qing jiang	8837.07	5322.58	5322.58	59150	22517	13300	5.96957	66.34	5.96957
le qing	hong qiao	27428.6	18698.5	18698.5	179102	103147	85019	12.0187	115.12	12.0187
le qing	dan xi	2785.05	2408.21	2408.21	48609	22495	15960	4.24084	85.6	4.24084
le qing	liu shi	71750	64547.2	64547.2	279954	167504	157124	21.2119	92	21.2119
le qing	bei bai xiang	73788.1	45278.8	45278.8	149387	80912	68207	25.2177	83.2	25.2177
nan hu	feng qiao	18186.8	11366.7	11366.7	51197	28741	19732	17.8437	80.37	17.8437
nan hu	yu xin	26874.2	16796.3	16796.3	53560	40515	35824	18.7281	59.72	18.7281
nan hu	xin feng	41235.1	25771.9	25771.9	54689	34515	25419	30.7487	65.25	30.7487
nan hu	qi xing	20797.9	12998.7	12998.7	49826	26390	24913	7.88907	30.24	7.88907
nan hu	da qiao	468.983	28546.7	28546.7	50841	50043	40863	47.6144	84.8	47.6144
xiu zhou	wang jiang jing	4535.26	17910.4	17910.4	115956	60187	54528	19.6626	127.3	19.6626
xiu zhou	you che gang	1557.42	10881.4	10881.4	67298	41467	33321	9.13549	56.5	9.13549
xiu zhou	xin cheng	784.711	4822.85	4822.85	98383	41959	30530	6.52471	133.1	6.52471
xiu zhou	wang dian	2942.95	6688.84	6688.84	89501	53993	45539	8.66176	115.9	8.66176
xiu zhou	hong he	4245.13	7454.93	7454.93	66832	52399	48326	6.38051	57.2	6.38051
jia shan	da yun	40689	25430.6	25430.6	21178	20522	18361	34.4631	28.7	34.4631
jia shan	xi tang	11502.4	24498.5	24498.5	74641	56723	49937	27.2093	82.9	27.2093
jia shan	gan yao	16059.9	21273.1	21273.1	37325	21748	18151	21.1334	37.08	21.1334
jia shan	tao zhuang	11189.1	10687.2	10687.2	29435	19088	16945	16.629	45.8	16.629
jia shan	yao zhuang	57235.5	35335.7	35335.7	56993	48733	44591	46.7481	75.4	46.7481
jia shan	tian ning	13460.3	10332.7	10332.7	66873	41237	33988	11.6811	75.6	11.6811
hai yan	shen dang	7163.41	8501.32	8501.32	32254	22605	16927	17.3959	66	17.3959
hai yan	bai bu	13031.7	18230.9	18230.9	33673	24184	20697	32.0732	59.24	32.0732
hai yan	yu cheng	9304	8247.63	8247.63	27915	17336	12783	12.6927	42.96	12.6927
hai yan	gan pu	5459.27	3341.82	3341.82	37672	19948	13794	10.2369	115.4	10.2369
hai yan	tong yuan	6523.44	8085.94	8085.94	44138	28200	22859	12.6626	69.12	12.6626
hai ning	xu cun	14361.6	27275.8	27275.8	114054	73150	65325	21.7864	91.1	21.7864
hai ning	chang an	33536.5	29418	29418	81763	37963	29889	33.0653	91.9	33.0653
hai ning	zhou wang miao	9084.32	12511	12511	50162	29832	23897	13.3984	53.72	13.3984
hai ning	ding qiao	19049.2	11890.1	11890.1	44663	26080	22345	16.1594	60.7	16.1594
hai ning	xie qiao	14591.5	18008.1	18008.1	64141	40739	36285	18.1089	64.5	18.1089
hai ning	huang wan	34253.9	20738.9	20738.9	27360	15877	13422	67.8412	89.5	67.8412
hai ning	yan guan	9346.31	13300.8	13300.8	60247	30563	25167	12.3676	56.02	12.3676
hai ning	yuan hua	21410.1	21208.2	21208.2	53557	31893	26696	30.6894	77.5	30.6894
ping hu	zha pu	122943	100167	100167	80607	63919	62601	67.6004	54.4	67.6004
ping hu	xin dai	10315.3	10899.8	10899.8	74419	49346	45182	11.3218	77.3	11.3218
ping hu	xin cang	18110.9	14821.3	14821.3	53728	42337	40723	15.8618	57.5	15.8618
ping hu	guang chen	6600.36	4652.81	4652.81	38351	21873	17052	6.66056	54.9	6.66056
ping hu	lin dai	8247.89	6937.73	6937.73	38735	29394	22882	8.68672	48.5	8.68672
ping hu	dong shan gang	32142	20600.2	20600.2	108231	72453	69047	17.7773	93.4	17.7773
tong xiang	wu	7365	6436.61	6436.61	70857	40296	34306	6.10441	67.2	6.10441
tong xiang	pu yuan	11906.7	11212.7	11212.7	75836	57252	53370	9.46271	64	9.46271
tong xiang	tu dian	37139.4	20843.4	20843.4	35982	19394	15964	23.8139	41.11	23.8139
tong xiang	shi men	20797.1	14006.8	14006.8	54061	35341	28608	16.3824	63.23	16.3824
tong xiang	he shan	20160	12600	12600	28259	18240	16641	17.5229	39.3	17.5229
tong xiang	zhou quan	83615	67497	67497	65405	38429	33039	75.7477	73.4	75.7477
tong xiang	da ma	21443.4	13402.1	13402.1	35740	29198	25668	12.2396	32.64	12.2396
tong xiang	chong fu	14339.9	23784.1	23784.1	136673	83680	79496	17.4265	100.14	17.4265
tong xiang	gao qiao	40593.4	14705	14705	47873	35738	29636	16.9003	55.02	16.9003
wu xing	zhi li	129823	56130.2	56130.2	306973	263721	255817	23.7889	130.1	23.7889
wu xing	ba li dian	28909.1	18068.2	18068.2	81435	41390	36779	27.0019	121.7	27.0019
wu xing	miao xi	5309.89	3318.68	3318.68	15529	8233	3342	22.6531	106	22.6531
wu xing	dai xi	9914.29	6196.43	6196.43	37853	21122	16837	28.4178	173.6	28.4178
wu xing	dong lin	13176.4	8235.23	8235.23	30494	18182	7132	21.1106	78.17	21.1106
wu xing	dao chang	4193.33	2620.83	2620.83	14872	7208	3974	10.8379	61.5	10.8379
nan xun	nan xun	52906.6	33066.6	33066.6	199318	108735	102732	23.4415	141.3	23.4415
nan xun	shuang lin	38073	23795.6	23795.6	86496	57798	50446	27.4006	99.6	27.4006
nan xun	lian shi	20893	13058.1	13058.1	90157	49835	43439	18.0033	124.3	18.0033
nan xun	shan lian	19681	12300.6	12300.6	33377	20122	16251	20.2695	55	20.2695
nan xun	jiu guan	65803.8	41127.4	41127.4	20309	10739	9771	63.5876	31.4	63.5876
nan xun	ling hu	10805.3	6753.34	6753.34	64730	35405	22927	11.1425	106.8	11.1425
nan xun	he fu	20192.3	12620.2	12620.2	48256	28411	23001	25.3549	96.95	25.3549
nan xun	qian jin	4883.05	3051.9	3051.9	18091	13160	11244	7.08529	42	7.08529
nan xun	shi cong	9069.76	5668.6	5668.6	14801	5048	3917	9.57469	25	9.57469
de qing	wu kang	33809.5	21131	21131	183516	111608	102215	29.4771	256	29.4771
de qing	qian yuan	47864.8	29915.5	29915.5	57115	30439	27255	35.0407	66.9	35.0407
de qing	xin shi	62608.7	39130.4	39130.4	89962	61703	58138	40.0169	92	40.0169
de qing	luo she	29021.9	18138.7	18138.7	23001	16933	15507	37.3009	47.3	37.3009
de qing	zhong guan	39296.9	24560.6	24560.6	47193	26184	21861	40.5934	78	40.5934
de qing	mo gan shan	2435.77	1522.36	1522.36	14756	10109	8558	9.49153	92	9.49153
de qing	lei dian	60195.2	37622	37622	48439	31411	26608	41.9412	54	41.9412
de qing	yu yue	38829.1	24268.2	24268.2	30219	18337	16300	31.304	38.98	31.304
de qing	xin an	38203.6	23877.3	23877.3	34865	20995	18300	39.0364	57	39.0364
de qing	fa tou	2747.2	1717	1717	15790	9829	7617	10.9827	101	10.9827
de qing	san he	4110.9	2569.31	2569.31	21643	12802	10045	7.41958	62.5	7.41958
chang xing	hong qiao	18106.4	11316.5	11316.5	43857	26147	23047	18.844	73.03	18.844
chang xing	li jia xiang	40834.5	25521.6	25521.6	28212	20070	18979	48.0362	53.1	48.0362
chang xing	jia pu	68539.6	42837.3	42837.3	30267	20386	18364	92.8445	65.6	92.8445
chang xing	lin cheng	5624.89	3515.56	3515.56	56890	33818	25653	8.39803	135.9	8.39803
chang xing	hong xing qiao	15101.2	9438.28	9438.28	36959	14413	12543	18.4123	72.1	18.4123
chang xing	xiao pu	16820.7	10513	10513	28588	15296	11560	35.4869	96.5	35.4869
chang xing	mei shan	23136.6	14460.4	14460.4	20381	14767	13899	56.9021	80.2	56.9021
chang xing	he ping	16741.4	10463.4	10463.4	55191	30483	23478	34.2011	180.4	34.2011
chang xing	si an	4521.62	2826.01	2826.01	89617	61657	53480	7.40931	234.96	7.40931
chang xing	shui kou	4410.55	2756.59	2756.59	18643	11789	9815	11.7994	79.8	11.7994
chang xing	lv shan	3006.02	1878.76	1878.76	20850	13445	10595	3.5683	39.6	3.5683
chang xing	bai xian	10529.3	6580.8	6580.8	11078	7198	6326	25.3656	42.7	25.3656
chang xing	huai kan	9530.69	5956.68	5956.68	16898	11072	9568	29.2934	83.1	29.2934
an ji	zhang wu	649.341	405.838	405.838	11144	8037	7024	1.80267	49.5	1.80267
an ji	hang gai	722.043	451.277	451.277	35063	19403	13010	3.43641	267	3.43641
an ji	xiao feng	7120.42	4450.26	4450.26	53464	33750	31500	15.8985	191	15.8985
an ji	bao fu	867.513	542.196	542.196	16804	9995	6041	4.8786	151.2	4.8786
an ji	zhang cun	448.43	280.269	280.269	15864	9692	8232	1.5759	89.2	1.5759
an ji	tian huang ping	4919.85	3074.91	3074.91	22237	15269	14252	15.2425	110.23	15.2425
an ji	mei xi	3419.98	2137.49	2137.49	64538	50198	42164	6.39213	193	6.39213
an ji	tian zi hu	8086.49	5054.06	5054.06	41371	31195	22439	24.4328	200	24.4328
an ji	xi long	10045.7	6278.58	6278.58	8580	5294	4797	23.6361	32.3	23.6361
an ji	shang shu	2074.38	1296.49	1296.49	14031	8874	6940	6.97634	75.5	6.97634
an ji	shan chuan	928.582	580.364	580.364	5638	3559	2705	4.8072	46.7	4.8072
yue cheng	dong hu	11092	8020.23	8020.23	55267	27336	19802	4.4261	30.5	4.4261
yue cheng	ling zhi	35384.7	11884.4	11884.4	70251	27303	25678	7.24052	42.8	7.24052
yue cheng	dong pu	25311.1	8148.05	8148.05	64658	28797	26930	3.87882	30.78	3.87882
yue cheng	jian hu	3896.7	3401.09	3401.09	26604	17256	12750	6.43042	50.3	6.43042
yue cheng	gao bu	27768.7	11305.3	11305.3	53886	32611	25507	12.4369	59.28	12.4369
yue cheng	ma shan	78066.5	50490.2	50490.2	55594	34664	29131	39.9606	44	39.9606
yue cheng	dong men	212483	130581	130581	71191	55191	49934	78.8723	43	78.8723
yue cheng	sun dong	4186.04	7371.69	7371.69	37698	22584	18747	6.12059	31.3	6.12059
yue cheng	fu sheng	2346.6	1320.48	1320.48	24592	14959	9661	4.2833	79.77	4.2833
yue cheng	tao yan	19061.8	13031.8	13031.8	23609	12577	8812	13.8548	25.1	13.8548
ke qiao	qi xian	29278	137353	137353	68915	54073	52591	82.7523	41.52	82.7523
ke qiao	qian qing	35951.7	112877	112877	149366	79186	76149	41.1861	54.5	41.1861
ke qiao	fu quan	23559.6	8968.84	8968.84	66717	38150	36735	5.35036	39.8	5.35036
ke qiao	ma an	79664.5	152757	152757	135050	93135	88806	67.5275	59.7	67.5275
ke qiao	ping shui	5181.59	5850.92	5850.92	49885	32453	25090	20.3143	173.2	20.3143
ke qiao	an chang	44434.6	126346	126346	64497	40442	38686	47.2106	24.1	47.2106
ke qiao	wang tan	21.4685	1304.16	1304.16	33441	15256	10617	5.37792	137.9	5.37792
ke qiao	lan ting	3840.64	23420.3	23420.3	42213	31979	28335	45.994	82.9	45.994
ke qiao	ji dong	516.682	1381.6	1381.6	32057	18091	12354	4.80114	111.4	4.80114
ke qiao	yang xun qiao	24487	67328.9	67328.9	62218	29562	28577	40.9051	37.8	40.9051
ke qiao	li zhu	7135.23	29205.1	29205.1	30016	19907	16618	35.6112	36.6	35.6112
ke qiao	xia lv	4582	22534	22534	22581	13292	11811	50.8938	51	50.8938
shang yu	dao xu	14944.2	60786	60786	53724	37574	28306	48.6523	43	48.6523
shang yu	chang tang	3799.74	2527.64	2527.64	13261	9035	6020	7.10964	37.3	7.10964
shang yu	shang pu	2948.31	5914.93	5914.93	25879	14624	9561	19.7934	86.6	19.7934
shang yu	tang pu	24112.1	15065.1	15065.1	13509	12277	6609	68.4729	61.4	68.4729
shang yu	zhang	2957.14	4142.86	4142.86	41905	23320	10710	13.8408	140	13.8408
shang yu	xia guan	804.124	603.208	603.208	11995	8123	3138	2.41384	48	2.41384
shang yu	feng hui	5053.39	7536.3	7536.3	50672	36893	25384	17.5498	118	17.5498
shang yu	yong he	8580.7	5362.94	5362.94	14630	9750	5651	11.4737	31.3	11.4737
shang yu	liang hu	8955.66	5599.97	5599.97	29057	16083	11676	12.0645	62.6	12.0645
shang yu	yi ting	15118.9	9146.23	9146.23	21517	12307	8297	22.5287	53	22.5287
shang yu	xiao yue	67295.6	38352.8	38352.8	39782	22500	19116	28.4402	29.5	28.4402
shang yu	xie tang	34636.1	18864.3	18864.3	28865	15592	11372	18.299	28	18.299
shang yu	gai bei	15364.3	9777.27	9777.27	40832	25837	7415	5.26793	22	5.26793
shang yu	song xia	44173.9	27608.7	27608.7	137250	95728	81322	17.058	84.8	17.058
shang yu	li hai	7413	13281.4	13281.4	59745	33839	23043	12.6712	57	12.6712
shang yu	ling nan	8.36237	5.22648	5.22648	11470	6968	2456	0.0261552	57.4	0.0261552
shang yu	chen xi	211.443	0.504762	0.504762	8612	6094	3494	0.00246168	42	0.00246168
shang yu	ding zhai	3409.98	2121.76	2121.76	10416	6938	3030	8.69806	42.7	8.69806
xin chang	cheng tan	9041.9	5522.75	5522.75	18950	13307	8450	12.8233	44	12.8233
xin chang	mei zhu	20142.3	12766.3	12766.3	14710	10105	6544	30.8091	35.5	30.8091
xin chang	hui shan	394.271	243.668	243.668	16733	9836	3049	0.913046	62.7	0.913046
xin chang	da shi ju	8903.77	5585.35	5585.35	26510	17470	13320	22.8808	108.6	22.8808
xin chang	xiao jiang	879.595	553.538	553.538	13256	9277	3883	6.05484	145	6.05484
xin chang	sha xi	1700.15	1059.9	1059.9	10730	7097	3849	11.6856	118.3	11.6856
xin chang	jing ling	3697.16	2456.66	2456.66	24645	15169	9221	9.46979	95	9.46979
xin chang	ru ao	2840.15	2708.04	2708.04	32605	22998	14387	11.0049	132.5	11.0049
xin chang	cheng nan	743.038	502.987	502.987	17514	11120	8185	2.21137	77	2.21137
xin chang	dong ming	1182.6	739.125	739.125	10404	8069	3959	3.41003	48	3.41003
xin chang	shuang cai	2375.06	1421.69	1421.69	10292	6557	3940	4.90381	35.5	4.90381
xin chang	xin lin	656.507	268.309	268.309	9140	5944	3124	1.84059	62.7	1.84059
xin chang	qiao ying	1324.32	1822.39	1822.39	8413	5761	3661	15.423	71.2	15.423
zhu ji	da tang	139911	87444.1	87444.1	54355	44069	41510	86.5512	53.8	86.5512
zhu ji	ying dian jie	5213.19	9162.26	9162.26	46119	30306	22847	23.4227	117.9	23.4227
zhu ji	ci wu	31093.6	19433.5	19433.5	38586	33724	27614	48.9539	97.2	48.9539
zhu ji	dian kou	122568	77408.2	77408.2	144821	84278	82136	56.07	104.9	56.07
zhu ji	ruan shi	30204.4	18885.8	18885.8	41271	28286	24761	32.2154	70.4	32.2154
zhu ji	zhi bu	10646.6	6654.15	6654.15	26676	18366	14206	14.5425	58.3	14.5425
zhu ji	jiang zao	8435.66	5128.7	5128.7	25334	17792	12224	9.51484	47	9.51484
zhu ji	shan xia hu	32659.8	24269.5	24269.5	31211	18941	14516	33.1255	42.6	33.1255
zhu ji	feng qiao	5390.91	11873	11873	74744	44676	37798	26.4324	166.4	26.4324
zhu ji	zhao jia	5384.25	3436.76	3436.76	32529	18817	8624	9.93129	94	9.93129
zhu ji	ma jian	1463.7	914.814	914.814	16891	10827	9560	6.39086	118	6.39086
zhu ji	wu xie	14283.4	8922.59	8922.59	16071	9960	8588	21.8748	39.4	21.8748
zhu ji	cao ta	40933	25430.8	25430.8	44664	25861	24847	47.828	84	47.828
zhu ji	wang jia jing	12667.5	7829.73	7829.73	34917	20586	14521	11.7725	52.5	11.7725
zhu ji	pai tou	10785.9	24271.1	24271.1	48925	31875	25589	43.6557	88	43.6557
zhu ji	tong shan	3134.78	1959.24	1959.24	16260	13910	13280	6.62718	55	6.62718
zhu ji	an hua	27579.7	17237.3	17237.3	33775	22440	15928	31.5554	61.83	31.5554
zhu ji	jie ting	4734.05	2972.27	2972.27	18256	14179	11342	12.862	79	12.862
zhu ji	huangshan	30004.5	18654.5	18654.5	37987	26458	19740	64.6699	131.69	64.6699
zhu ji	chen zhai	1267.13	791.253	791.253	19031	11720	8475	3.28459	79	3.28459
zhu ji	ling bei	1039.84	718.24	718.24	12965	7985	6863	3.30839	59.72	3.30839
zhu ji	lipu	3560.29	2170.53	2170.53	19300	13748	10748	6.41036	57	6.41036
zhu ji	dong bai hu	1567.17	979.38	979.38	31967	21305	14339	6.07842	198.4	6.07842
zhu ji	dong he	2479.9	1572.43	1572.43	16339	12718	8796	6.10147	63.4	6.10147
shengzhou	gan lin	17399.6	10874.8	10874.8	87521	60295	43030	19.8184	159.5	19.8184
shengzhou	chang le	7990.19	4993.38	4993.38	71824	46451	36891	14.2382	204.8	14.2382
shengzhou	chong ren	7241.32	5507.95	5507.95	65506	61486	45368	12.4107	147.6	12.4107
shengzhou	huang ze	6120.69	4184.06	4184.06	46256	26690	18569	8.68363	96	8.68363
shengzhou	san jie	6894.25	4321.97	4321.97	49638	33560	25130	13.4958	155	13.4958
shengzhou	shi huang	5111.03	6690.48	6690.48	25072	16349	12055	16.8116	63	16.8116
shengzhou	gu lai	188.278	186.555	186.555	24176	15301	9888	0.80005	103.68	0.80005
shengzhou	xian yan	5399.95	3439.57	3439.57	10098	6782	4510	24.9129	73.14	24.9129
shengzhou	jin ting	737.72	1013.79	1013.79	20263	14465	8951	3.6273	72.5	3.6273
shengzhou	bei zhang	868.122	532.944	532.944	13015	11840	7621	3.64441	89	3.64441
shengzhou	xia wang	753.537	930.691	930.691	9832	9610	5109	4.28712	45.29	4.28712
shengzhou	gui men	168.939	213.79	213.79	9869	5735	1310	1.48607	68.6	1.48607
shengzhou	li nan	63.0731	41.7654	41.7654	9808	6780	3264	0.3594	84.4	0.3594
shengzhou	zhu xi	2028.88	1250	1250	3557	1490	380	10.1209	28.8	10.1209
shengzhou	ya huang	2409.59	1606.2	1606.2	2886	2881	565	14.8042	26.6	14.8042
shengzhou	wang yuan	676.169	410.815	410.815	2986	2936	1619	4.38881	31.9	4.38881
shengzhou	tong yuan	311.308	194.07	194.07	5106	3441	1401	1.63435	43	1.63435
wucheng	luo dian	1612.8	1008	1008	20580	13583	7409	3.52653	72	3.52653
wucheng	ya fan	2232.2	1395.13	1395.13	20497	12477	5047	5.16612	75.9	5.16612
wucheng	an di	50.3067	31.4417	31.4417	13150	10428	4660	0.311787	130.4	0.311787
wucheng	bai long qiao	27467.2	17167	17167	68603	35574	21667	22.8717	91.4	22.8717
wucheng	lang ya	999.184	624.49	624.49	18748	12956	6457	3.26435	98	3.26435
wucheng	jiang tang	4896.29	3060.18	3060.18	26407	17354	11761	6.43163	55.5	6.43163
wucheng	tang xi	6079.28	3799.55	3799.55	46483	29526	17309	8.73154	106.82	8.73154
wucheng	luo bu	9487.16	5929.48	5929.48	33889	21619	10735	8.01351	45.8	8.01351
wucheng	yang bu	14570	9106.23	9106.23	12915	10118	7058	19.2489	27.3	19.2489
wucheng	qian xi	24006.9	15004.3	15004.3	32106	13027	7764	11.2161	24	11.2161
wucheng	zhu ma	20504.5	12815.3	12815.3	11310	7201	3310	22.186	19.58	22.186
wucheng	chang shan	743.949	464.968	464.968	11470	8128	2838	2.54577	62.8	2.54577
wucheng	ruoyang	85.4013	53.3758	53.3758	1898	1026	164	1.76607	62.8	1.76607
wucheng	sha fan	117.253	73.2834	73.2834	12571	8424	5078	1.09013	187	1.09013
wucheng	ta shi	84.8858	53.0536	53.0536	6985	5034	2908	0.83549	110	0.83549
wucheng	ling shang	115.469	72.1683	72.1683	4710	3150	1630	0.473461	30.9	0.473461
wucheng	zifan	211.172	131.982	131.982	3761	3534	2270	2.56315	73.04	2.56315
wucheng	su meng	218.545	136.591	136.591	24380	18762	6179	0.246514	44	0.246514
jin dong	xiao shun	6880.77	8214.12	8214.12	136861	82526	70046	9.52965	158.78	9.52965
jin dong	fu cun	28314.3	25258.6	25258.6	49688	23948	19850	17.7921	35	17.7921
jin dong	cao zhai	5387.1	4542.87	4542.87	42242	27414	15321	10.0016	93	10.0016
jin dong	qipu	1319.8	1135.31	1135.31	34842	21751	6966	3.20957	98.5	3.20957
jin dong	ling xia	1575.86	2230.17	2230.17	14156	9983	6839	9.13747	58	9.13747
jin dong	jiang dong	4782.35	3362.29	3362.29	11872	6989	2354	9.77081	34.5	9.77081
jin dong	tang ya	1899.25	1647.11	1647.11	29461	20059	9067	2.96314	53	2.96314
jin dong	chi song	2875	2709.82	2709.82	28629	19852	12571	5.39523	57	5.39523
jin dong	yuan dong	81.1429	50.7143	50.7143	13315	9461	4083	0.181299	47.6	0.181299
wu yi	liu cheng shezu	350.068	218.793	218.793	26188	15148	8816	1.43951	172.3	1.43951
wu yi	lv tan	4755.73	2972.33	2972.33	14324	8905	6841	10.4999	50.6	10.4999
wu yi	tong qin	17729.2	30983.3	30983.3	49467	24493	21635	29.3755	46.9	29.3755
wu yi	quan xi	7018.11	9740.15	9740.15	45808	30462	27642	18.5626	87.3	18.5626
wu yi	xin zhai	55.0834	34.1611	34.1611	10012	7804	5123	0.618258	181.2	0.618258
wu yi	wang zhai	5042.28	3151.43	3151.43	24087	16433	9205	13.3059	101.7	13.3059
wu yi	tao xi	181.061	113.163	113.163	11580	7884	5616	1.03195	105.6	1.03195
wu yi	jiaodao	6445.62	4028.51	4028.51	15090	9895	8190	15.4573	57.9	15.4573
wu yi	da tian	249.331	155.178	155.178	10620	6798	3348	0.696987	47.7	0.696987
wu yi	bai mu	304.532	179.808	179.808	8160	6087	4309	2.41507	109.6	2.41507
wu yi	yu yuan	483.868	296.285	296.285	11060	7046	4341	1.73056	64.6	1.73056
wu yi	tan hong	315.016	183.06	183.06	5100	3622	2616	1.31373	36.6	1.31373
wu yi	xi lian	47.359	29.5993	29.5993	6351	3410	1463	0.569989	122.3	0.569989
wu yi	san gang	35.3797	20.1341	20.1341	2451	1548	601	0.392085	47.73	0.392085
wu yi	da xi kou	18.3257	11.3015	11.3015	1847	1202	422	0.460747	75.3	0.460747
pu jiang	huang zhai	13781.1	8687.02	8687.02	77008	35510	26750	7.50052	66.49	7.50052
pu jiang	bai ma	12882.8	8021.94	8021.94	27955	18350	13764	17.0454	59.4	17.0454
pu jiang	zheng jia wu	34304.4	21440.2	21440.2	11148	8519	7495	48.0039	24.96	48.0039
pu jiang	zheng zhai	18223.4	11392.4	11392.4	30561	16888	12208	15.3136	41.08	15.3136
pu jiang	yan tou	768.955	1681.87	1681.87	20169	17299	13277	4.0944	49.1	4.0944
pu jiang	tan xi	222.883	137.061	137.061	15820	9110	4460	0.948167	109.44	0.948167
pu jiang	hang ping	32.5534	20.4248	20.4248	17311	10749	4559	0.115533	97.92	0.115533
pu jiang	da fan	182.187	113.854	113.854	8604	5961	3754	1.19107	90.01	1.19107
pu jiang	zhong yu	2175.1	1359.44	1359.44	12598	7000	4235	4.79116	44.4	4.79116
pu jiang	qian wu	857.368	535.855	535.855	12895	10428	3887	2.63668	63.45	2.63668
pu jiang	hua qiao	126.703	79.1891	79.1891	8929	5182	2097	0.428715	48.34	0.428715
pu jiang	yu zhai	1104.13	690.079	690.079	9396	7169	5329	4.18263	56.95	4.18263
pan an	an wen	2997.81	1873.63	1873.63	36852	10630	7269	6.50779	128	6.50779
pan an	xin wo	1457.6	911	911	15400	12258	4688	3.13526	53	3.13526
pan an	jian shan	12266.9	7666.78	7666.78	13142	7908	3453	23.2185	39.8	23.2185
pan an	ren chuan	563.2	352	352	15042	8201	3300	2.50392	107	2.50392
pan an	da pan	361.397	225.873	225.873	7522	4466	1194	2.13201	71	2.13201
pan an	fang qian	928.952	580.595	580.595	9736	6767	1970	7.51387	126	7.51387
pan an	yu shan	1233.33	770.833	770.833	16364	9473	5591	2.93938	62.4	2.93938
pan an	shang hu	857.333	535.833	535.833	16741	9455	2677	3.45678	108	3.45678
pan an	leng shui	3135.53	1959.71	1959.71	9071	6005	2204	8.85768	41	8.85768
pan an	shen ze	1923.34	1202.09	1202.09	14151	8061	4754	3.74532	44.09	3.74532
pan an	shuang feng	363.141	226.963	226.963	5104	3414	1360	1.80094	40.5	1.80094
pan an	shuang xi	913.543	570.964	570.964	6654	3876	974	4.80523	56	4.80523
pan an	yaochuan	457.143	285.714	285.714	4015	2824	1831	2.98879	42	2.98879
pan an	pan feng	309.153	193.22	193.22	3637	2406	1363	2.19412	41.3	2.19412
pan an	gao dong	209.626	131.016	131.016	3758	2842	1144	1.72922	49.6	1.72922
pan an	wei xin	521.945	326.216	326.216	2610	1547	694	6.37433	51	6.37433
pan an	hu zhai	880.853	550.533	550.533	10923	7332	1832	1.89005	37.5	1.89005
pan an	wan cang	1081.85	676.156	676.156	9145	6540	1065	2.76599	37.41	2.76599
pan an	jiu he	371.429	232.143	232.143	5490	4500	1928	2.36794	56	2.36794
lan xi	you bu	6208.27	5789.98	5789.98	38545	25542	18834	9.80895	65.3	9.80895
lan xi	zhu ge	5478.89	6926.95	6926.95	26995	12891	9614	12.5478	48.9	12.5478
lan xi	huang dian	683.179	755.839	755.839	32371	19864	13699	3.15915	135.3	3.15915
lan xi	xiang xi	1793.18	2129.94	2129.94	36100	20257	8778	4.54307	77	4.54307
lan xi	ma jian	767.296	858.692	858.692	46920	28370	15570	2.90989	159	2.90989
lan xi	mei jiang	2112.2	1762.75	1762.75	41664	22137	9734	5.30552	125.4	5.30552
lan xi	heng xi	10537.5	1876.51	1876.51	25727	15217	10739	6.0248	82.6	6.0248
lan xi	ling dong	7093.71	9622.41	9622.41	21730	10080	7073	31.0857	70.2	31.0857
lan xi	shui ting shezu	4149.25	3800.33	3800.33	18563	11864	7967	9.37645	45.8	9.37645
lan xi	bai she	34.5537	154.112	154.112	29158	18795	8447	0.642705	121.6	0.642705
yi wu	fo tang	21551.1	17148.3	17148.3	147238	89691	81809	15.6182	134.1	15.6182
yi wu	chi an	2926.39	2433.81	2433.81	34063	22885	19240	10.7161	149.98	10.7161
yi wu	yi ting	22175.9	21683.2	21683.2	89028	56022	43990	13.152	54	13.152
yi wu	shang xi	8560.31	8271.41	8271.41	76526	41630	29965	11.1113	102.8	11.1113
yi wu	su xi	16253.9	14422.2	14422.2	71879	51971	47779	21.8904	109.1	21.8904
yi wu	da chen	5302.94	4847.98	4847.98	66181	56261	51852	9.96245	136	9.96245
dong yang	wei shan	1634.83	3152.81	3152.81	85012	50439	39117	6.60142	178	6.60142
dong yang	hu lu	77.6082	845.227	845.227	30700	25037	14044	2.67059	97	2.67059
dong yang	ge shan	2562.5	6096.06	6096.06	42412	26919	18259	9.199	64	9.199
dong yang	zuocun	107.143	219.935	219.935	25776	17114	9202	1.31401	154	1.31401
dong yang	dong yang jiang	24.5357	476.236	476.236	23420	15679	9639	2.84684	140	2.84684
dong yang	hu xi	1014.29	2352.04	2352.04	41306	38004	12424	5.5803	98	5.5803
dong yang	ma zhai	231.25	372.223	372.223	24899	17364	13466	1.67432	112	1.67432
dong yang	qian xiang	362.5	486.721	486.721	49890	43620	27080	1.01461	104	1.01461
dong yang	nan ma	4572.82	10022	10022	86579	48898	38710	11.9229	103	11.9229
dong yang	hua shui	752.5	2487.5	2487.5	47395	30980	16680	6.29813	120	6.29813
dong yang	heng dian	15878.5	21223.1	21223.1	165408	111952	107132	15.5252	121	15.5252
dong yang	san dan	3.95506	2.47191	2.47191	11712	7088	3549	0.0187842	89	0.0187842
yong kang	shi zhu	2511.24	7009.17	7009.17	39515	21161	16533	11.6007	65.4	11.6007
yong kang	qian cang	912.827	1601.1	1601.1	23099	17924	10163	5.48279	79.1	5.48279
yong kang	zhou shan	80.1054	48.906	48.906	22456	14495	7997	0.16922	77.7	0.16922
yong kang	gu shan	10476.9	21223.4	21223.4	88970	49191	44926	11.7126	49.1	11.7126
yong kang	fang yan	904.62	4767.08	4767.08	33591	22368	21340	9.52678	67.13	9.52678
yong kang	long shan	5326.57	9299.82	9299.82	54041	22190	16990	9.41322	54.7	9.41322
yong kang	xi xi	780.606	2606.6	2606.6	27530	18821	10831	8.14268	86	8.14268
yong kang	xiang zhu	2878.36	4826.02	4826.02	54246	29575	24438	7.56207	85	7.56207
yong kang	tang xian	1375.58	2577.26	2577.26	43850	27527	20804	5.0546	86	5.0546
yong kang	hua jie	2383.2	6108.16	6108.16	26561	18238	12993	25.9403	112.8	25.9403
yong kang	zhi ying	11726.6	19165.8	19165.8	57168	35670	28128	22.7972	68	22.7972
ke cheng	shi liang	446.071	278.794	278.794	29748	17495	7435	1.12078	119.59	1.12078
ke cheng	hang bu	3785.33	2365.83	2365.83	51952	28620	24140	3.02377	66.4	3.02377
ke cheng	huang jia	136.516	85.3226	85.3226	18191	12374	9279	0.145402	31	0.145402
ke cheng	qi li	45.5869	28.8704	28.8704	5421	3025	1324	0.320605	60.2	0.320605
ke cheng	jiu hua	102.778	64.2365	64.2365	19207	14711	5943	0.271568	81.2	0.271568
ke cheng	gou xi	229.213	143.258	143.258	15104	9373	4552	0.422074	44.5	0.422074
ke cheng	hua shu	185.458	115.911	115.911	15476	9462	3884	0.337038	45	0.337038
ke cheng	jiang jia shan	3332.41	2082.76	2082.76	11144	6741	2341	2.70998	14.5	2.70998
ke cheng	wan tian	1568.19	980.119	980.119	19012	10693	5092	1.29913	25.2	1.29913
ke cheng	shi shi	3383.47	2114.67	2114.67	16125	9546	5837	5.58667	42.6	5.58667
qujiang	shang fang	2055.64	1284.77	1284.77	28855	19392	10983	7.01272	157.5	7.01272
qujiang	xia chuan	1005.47	628.417	628.417	13152	9318	3132	3.04843	63.8	3.04843
qujiang	lian hua	402.392	398.972	398.972	34749	16949	5487	0.826671	72	0.826671
qujiang	quan wang	260.387	162.742	162.742	23192	14107	5810	0.688384	98.1	0.688384
qujiang	da zhou	648.809	405.505	405.505	14976	9690	5726	3.96408	146.4	3.96408
qujiang	hou xi	440.252	275.157	275.157	25179	14077	4967	0.695024	63.6	0.695024
qujiang	nianli	7846.03	4903.77	4903.77	33785	19700	11046	8.89747	61.3	8.89747
qujiang	hu nan	256.047	160.029	160.029	10405	6892	2534	2.10706	137	2.10706
qujiang	gao jia	1273.01	795.634	795.634	51286	30907	14350	1.98265	127.8	1.98265
qujiang	dong ze	318.503	199.065	199.065	25330	17915	6565	0.840111	106.9	0.840111
qujiang	hui ping	87.6716	54.7948	54.7948	2461	1912	921	1.19342	53.6	1.19342
qujiang	tai zhen	88.5207	55.3254	55.3254	5255	3644	2024	0.533777	50.7	0.533777
qujiang	shuang qiao	184.957	115.598	115.598	2713	1990	889	1.67453	39.3	1.67453
qujiang	zhou jia	113.693	71.0579	71.0579	14277	8000	3214	0.197591	39.7	0.197591
qujiang	yun xi	1749.68	1093.55	1093.55	24822	15863	6307	2.03537	46.2	2.03537
qujiang	ju cun	33.0749	20.6718	20.6718	2695	1577	690	0.593692	77.4	0.593692
qujiang	ling yang	87.2018	54.5012	54.5012	5451	3211	1856	1.55935	155.96	1.55935
qujiang	huang tan kou	75.1072	46.942	46.942	6860	4221	1892	1.00248	146.5	1.00248
chang shan	bai shi	787.429	492.143	492.143	9456	5890	3569	2.40451	46.2	2.40451
chang shan	zhao xian	1677.87	1048.67	1048.67	32622	22835	16413	2.24379	69.8	2.24379
chang shan	qing shi	2149.53	1343.46	1343.46	33650	20108	12192	3.14205	78.7	3.14205
chang shan	qiu chuan	918.462	574.039	574.039	35657	22683	15651	2.08481	129.5	2.08481
chang shan	hui bu	7370.42	4606.51	4606.51	31367	20994	14528	18.6657	127.1	18.6657
chang shan	fang cun	349.461	218.413	218.413	25520	17204	9965	1.27265	148.7	1.27265
chang shan	he jia	686.65	429.156	429.156	12838	8038	4888	1.90209	56.9	1.90209
chang shan	tong gong	412.883	258.052	258.052	10617	6714	4466	0.935763	38.5	0.935763
chang shan	da qiao tou	1570.08	981.303	981.303	13581	9248	6159	3.60555	49.9	3.60555
chang shan	xin chang	133.468	83.4177	83.4177	12909	9019	4961	0.714695	110.6	0.714695
chang shan	dong an	937.721	586.076	586.076	14188	8326	4483	2.84198	68.8	2.84198
kai hua	tong cun	79.6748	601.461	601.461	17341	13424	9486	4.27311	123.2	4.27311
kai hua	yang lin	23.005	76.8368	76.8368	15639	7604	4092	0.68342	139.1	0.68342
kai hua	su zhuang	331.611	192.495	192.495	16549	14902	9242	2.71394	233.32	2.71394
kai hua	qi xi	1.87207	1.17096	1.17096	7030	5760	2000	0.0213371	128.1	0.0213371
kai hua	cun tou	477.839	555.09	555.09	17874	13564	11125	2.23632	72.01	2.23632
kai hua	hua bu	534.104	1704.75	1704.75	117189	43721	25852	6.28721	432.2	6.28721
kai hua	ma jin	259.243	263.048	263.048	44281	27089	13427	1.10219	185.54	1.10219
kai hua	chi huai	485.269	486.179	486.179	25970	20216	3646	4.35071	232.4	4.35071
kai hua	zhong cun	70.8923	45.666	45.666	9230	7710	4700	0.468039	94.6	0.468039
kai hua	chang hong	303.468	35.7164	35.7164	10252	9112	3526	0.47659	136.8	0.47659
kai hua	he tian	46.0653	27.8035	27.8035	9988	7991	4742	0.30036	107.9	0.30036
kai hua	lin shan	14.4928	8.98204	8.98204	18094	14100	9300	0.0829004	167	0.0829004
kai hua	yin keng	343.077	214.639	214.639	20666	18000	10000	1.03445	99.6	1.03445
kai hua	da xi bian	142.373	128.828	128.828	13842	4804	1715	0.786447	84.5	0.786447
long you	hu	13188.1	8242.55	8242.55	52286	31164	18702	16.0166	101.6	16.0166
long you	xiao nan hai	2448.98	1530.61	1530.61	30446	18317	9245	4.20282	83.6	4.20282
long you	zhan jia	1348.71	842.941	842.941	26114	17356	9912	1.80409	55.89	1.80409
long you	xi kou	2175.05	956.903	956.903	23858	14370	9491	4.53223	113	4.53223
long you	heng shan	1816.84	1135.53	1135.53	30460	18044	7461	3.32531	89.2	3.32531
long you	ta shi	1908.85	1193.03	1193.03	39550	30169	17110	2.41924	80.2	2.41924
long you	luo jia	627.641	392.276	392.276	9729	6900	2800	2.33858	58	2.33858
long you	miao xia	68.7466	42.9666	42.9666	12986	9094	5043	0.267673	80.9	0.267673
long you	shi fo	1979.27	1237.04	1237.04	17863	10031	4730	4.70912	68	4.70912
long you	she yang	201.183	125.74	125.74	9011	5714	2436	1.33958	96	1.33958
long you	da jie	116.071	72.5446	72.5446	6503	4791	2888	0.499769	44.8	0.499769
long you	muchen shezu	42.9998	26.8748	26.8748	9575	6313	2951	0.226507	80.7	0.226507
long you	mo huan	885.899	553.687	553.687	29836	17461	8555	1.43451	77.3	1.43451
jiang shan	si dong	2390.82	3990.61	3990.61	15009	7936	4348	11.3265	42.6	11.3265
jiang shan	qing hu	5115.77	5371.69	5371.69	37552	27041	18403	10.2278	71.5	10.2278
jiang shan	tan shi	58.5875	356.103	356.103	25197	14943	9621	1.75176	123.95	1.75176
jiang shan	da qiao	468.983	618.48	618.48	12596	9714	7243	3.95364	80.52	3.95364
jiang shan	xin tang bian	2639.37	1649.6	1649.6	26498	16705	11666	2.98072	47.88	2.98072
jiang shan	nianba dong	16.5834	10.3402	10.3402	10431	6718	4030	0.185313	186.94	0.185313
jiang shan	chang tai	2019.88	1533.1	1533.1	16659	10870	7418	5.74074	62.38	5.74074
jiang shan	shang yu	1229.59	720.217	720.217	36104	23300	16405	3.08343	154.57	3.08343
jiang shan	feng lin	757.158	702.682	702.682	37334	24417	16967	1.6913	89.86	1.6913
jiang shan	xia kou	1699.05	1123.06	1123.06	40573	24995	16378	5.66941	204.82	5.66941
jiang shan	shi men	20797.1	683.443	683.443	33249	20745	13733	1.96529	95.61	1.96529
jiang shan	he cun	13319	10088.8	10088.8	94159	57806	46860	13.9976	130.64	13.9976
jiang shan	da chen	98.3819	61.8691	61.8691	7075	4314	3018	0.268551	30.71	0.268551
jiang shan	wan yao	196.842	318.7	318.7	16736	10713	7351	2.00615	105.35	2.00615
jiang shan	bao an	191.738	116.519	116.519	5377	3256	2159	1.63586	75.49	1.63586
jiang shan	tang yuan kou	136.364	11.3727	11.3727	9941	7390	4210	0.120511	105.34	0.120511
jiang shan	zhang cun	9.1663	6.52917	6.52917	9552	6275	3514	0.187919	274.92	0.187919
ding hai	jin tang	8934.24	5251.36	5251.36	48650	32667	28943	9.52045	88.2	9.52045
ding hai	bai quan	3390.24	4803.86	4803.86	46131	29523	23169	9.11183	87.5	9.11183
ding hai	gan lan	17600	12822.9	12822.9	12480	7356	5582	24.1458	23.5	24.1458
pu tuo	liu heng	6624.63	16146.7	16146.7	58790	45340	33006	32.6285	118.8	32.6285
pu tuo	xia zhi	9033.49	7159.34	7159.34	15318	7818	4078	10.703	22.9	10.703
pu tuo	tao hua	1137.17	618.249	618.249	12834	9161	4137	2.0088	41.7	2.0088
pu tuo	dong ji	119.454	102.564	102.564	1938	758	298	0.619195	11.7	0.619195
pu tuo	pu tuo shan	12584.3	11200	11200	5132	3475	3461	27.2798	12.5	0
daishan	gao ting	23414.9	10445.6	10445.6	89050	53818	45560	5.95888	50.8	5.95888
daishan	dong sha	27557.5	18273	18273	17028	12230	11310	24.6816	23	24.6816
daishan	daidong	4703.6	2948.73	2948.73	13190	9132	6764	5.11948	22.9	5.11948
daishan	daixi	2521.24	11768.8	11768.8	10669	8744	6671	34.6367	31.4	34.6367
daishan	chang tu	2461.54	21893.8	21893.8	13104	9740	7782	107.264	64.2	107.264
daishan	qushan	7816.8	2936.83	2936.83	60801	32403	15600	3.55506	73.6	3.55506
daishan	xiu shan	18466.6	37928.3	37928.3	9531	7931	7076	91.5278	23	91.5278
shengsi	cai yuan	4128.11	2196.97	2196.97	39567	26937	23644	1.83234	33	1.83234
shengsi	shengshan	5750.35	2643.12	2643.12	6956	4967	2479	3.03982	8	3.03982
shengsi	yang shan	1910.71	1214.67	1214.67	9720	6227	4292	2.62428	21	2.62428
shengsi	wu long	2370.82	1679.33	1679.33	3732	2446	838	2.69989	6	2.69989
shengsi	huang long	8950.29	5002.57	5002.57	8384	3054	669	4.17677	7	4.17677
shengsi	gouqi	7183.3	18.499	18.499	7820	5135	1430	3.80063	1606.62	3.80063
shengsi	hua niao	169.6	106	106	622	361	134	0.681672	4	0.681672
jiao jiang	da chen	5302.94	221.539	221.539	2527	2201	775	1.40708	16.05	1.40708
huang yan	ning xi	2985.55	1730.19	1730.19	29925	20034	14343	5.20358	90	5.20358
huang yan	bei yang	6132.48	1123.69	1123.69	32046	18723	8647	2.13896	61	2.13896
huang yan	tou tuo	15378.6	1735.04	1735.04	32147	25731	17410	3.15737	58.5	3.15737
huang yan	yuan qiao	40421.6	6497.45	6497.45	76270	51515	35975	6.6789	78.4	6.6789
huang yan	sha bu	19955.6	2379.39	2379.39	24218	15925	11442	4.32294	44	4.32294
huang yan	yu tou	173.544	108.333	108.333	11872	8087	6165	0.903386	99	0.903386
huang yan	shang zheng	10.9486	8.12658	8.12658	11780	8431	7451	0.0544992	79	0.0544992
huang yan	fu shan	4.87189	2.98182	2.98182	8156	5537	3523	0.0201079	55	0.0201079
huang yan	mao she	503.852	314.908	314.908	13333	6796	3605	0.716118	30.32	0.716118
huang yan	shang yang	23.5382	14.8125	14.8125	15806	10315	5623	0.0599772	64	0.0599772
huang yan	ping tian	1.07116	0.669975	0.669975	9452	5337	1817	0.00285654	40.3	0.00285654
lu qiao	xin qiao	1367.2	60611.4	60611.4	28396	16294	15166	29.4562	13.8	29.4562
lu qiao	heng jie	15219.4	77252.6	77252.6	28630	17179	16521	40.2048	14.9	40.2048
lu qiao	jin qing	24947.4	15592.1	15592.1	138748	63377	53499	9.14752	81.4	9.14752
lu qiao	peng jie	10120.9	6325.55	6325.55	68733	36731	29734	4.15979	45.2	4.15979
yu huan	qing gang	24514.8	23899.4	23899.4	81171	60884	55846	16.1055	54.7	16.1055
yu huan	chu men	56401.4	52561	52561	117412	71891	67339	16.7873	37.5	16.7873
yu huan	gan jiang	7660.88	6649.35	6649.35	26165	16815	13187	7.44605	29.3	7.44605
yu huan	sha men	23839.6	18236.8	18236.8	39650	29762	26541	17.8919	38.9	17.8919
yu huan	lu pu	33035.5	27340.1	27340.1	39261	32357	29537	13.7184	19.7	13.7184
yu huan	long xi	21791.4	22761.7	22761.7	28858	21084	19609	25.0033	31.7	25.0033
yu huan	ji shan	561.37	1099.55	1099.55	3330	1685	270	2.90901	8.81	2.90901
yu huan	hai shan	634.999	21.2048	21.2048	7656	3318	1453	0.0229885	8.3	0.0229885
san men	zhu ao	8658.4	5425.16	5425.16	41228	27723	23937	10.9482	83.2	10.9482
san men	ting pang	1039.48	654.29	654.29	46690	31041	23876	1.83577	131	1.83577
san men	jian tiao	3797.68	2643.92	2643.92	62505	42482	29662	6.90326	163.2	6.90326
san men	heng dong	51.8915	33.5532	33.5532	12791	8184	5904	0.298257	113.7	0.298257
san men	pu ba gang	2372.47	1555.29	1555.29	97985	62071	40270	4.01898	253.2	4.01898
san men	hua qiao	448.649	266.562	266.562	23288	14853	9571	0.950618	83.05	0.950618
san men	she pan	137.872	101.523	101.523	2983	1942	669	0.670466	19.7	0
tian tai	bai he	3872.1	2420.06	2420.06	62203	36846	21965	5.57521	143.3	5.57521
tian tai	shi liang	20.5095	12.8184	12.8184	14885	9764	6599	0.13658	158.6	0.13658
tian tai	jie tou	237.113	148.196	148.196	38168	24870	16985	0.554182	142.73	0.554182
tian tai	ping qiao	3125.74	1953.59	1953.59	107370	72473	57108	3.30729	181.77	3.30729
tian tai	tan tou	10048.3	6280.19	6280.19	37789	24759	18413	13.7606	82.8	13.7606
tian tai	san he	8951.42	5594.64	5594.64	39547	21775	16398	8.44565	59.7	8.44565
tian tai	hong chou	8307.39	5192.12	5192.12	17288	10267	8497	12.1934	40.6	12.1934
tian tai	san zhou	551.724	344.828	344.828	9198	5780	2784	1.63079	43.5	0
tian tai	long xi	15.0989	9.43683	9.43683	5657	4537	3092	0.109599	65.7	0.109599
tian tai	lei feng	4.40551	2.75344	2.75344	14068	9396	6388	0.0156383	79.9	0.0156383
tian tai	nan ping	59.6078	37.2549	37.2549	8541	5585	3935	0.222456	51	0.222456
tian tai	yong xi	9.87147	6.16967	6.16967	12489	8680	5540	0.0384338	77.8	0.0384338
xian ju	heng xi	10537.5	438.095	438.095	48621	28065	20306	1.90119	211	1.90119
xian ju	bu tou	498.663	311.664	311.664	16842	11065	8815	1.28981	69.7	1.28981
xian ju	bai ta	1079.11	674.444	674.444	40878	24640	18368	1.76572	107.02	1.76572
xian ju	tian shi	371.294	232.059	232.059	26850	16398	12585	0.800149	92.58	0.800149
xian ju	guan lu	1167.68	729.8	729.8	22889	14768	10340	2.55074	80	2.55074
xian ju	xia ge	2721.32	1700.83	1700.83	53673	31253	23305	2.83614	89.5	2.83614
xian ju	zhu xi	22.6455	14.1534	14.1534	23705	15966	12023	0.108964	182.5	0.108964
xian ju	an ling	29.6345	18.5216	18.5216	9114	6328	3817	0.0989686	48.7	0.0989686
xian ju	xi gang	16.9589	10.5993	10.5993	5838	3686	2291	0.113909	62.74	0
xian ju	qiushan	42.146	26.3413	26.3413	15278	10223	7760	0.224309	130.1	0.224309
xian ju	dan zhu	21.9991	13.7494	13.7494	12568	8012	5736	0.231381	211.5	0.231381
xian ju	potan	333.858	208.661	208.661	15530	9813	6708	0.943207	70.2	0.943207
xian ju	shang zhang	102.848	64.2802	64.2802	10332	6922	5022	0.639566	102.8	0.639566
xian ju	bu lu	271.554	169.721	169.721	14178	9258	6747	0.859501	71.8	0.859501
xian ju	guang dong	5.85697	3.66061	3.66061	9154	5447	3329	0.032991	82.5	0.032991
xian ju	da zhan	1587.14	991.963	991.963	15576	9393	6775	3.7638	59.1	3.7638
xian ju	shuang miao	363.875	227.422	227.422	10723	6509	4231	1.29162	60.9	1.29162
wen ling	ze guo	28526.6	57222.1	57222.1	229203	162599	156490	15.7783	63.2	15.7783
wen ling	da xi	3348.84	23789.9	23789.9	121611	80378	74292	25.3331	129.5	25.3331
wen ling	song men	12948.2	12712.2	12712.2	100260	63702	42750	10.4858	82.7	10.4858
wen ling	ruoheng	3486.59	9738.12	9738.12	140320	92018	60950	8.18218	117.9	8.18218
wen ling	xin he	6901.96	13217.8	13217.8	121453	73463	55492	7.77049	71.4	7.77049
wen ling	shi tang	25886.5	22263.3	22263.3	69698	50893	28313	9.00779	28.2	9.00779
wen ling	bin hai	8651.03	8559.06	8559.06	73790	49481	28497	7.15672	61.7	7.15672
wen ling	wen qiao	7729.23	9376.7	9376.7	58793	37094	27713	12.3602	77.5	12.3602
wen ling	cheng nan	2897.14	2956	2956	70435	44179	30799	4.57869	109.1	4.57869
wen ling	shi qiao tou	7210.7	4506.69	4506.69	29213	18741	12392	4.38127	28.4	4.38127
wen ling	wu gen	3802.9	3923.92	3923.92	24960	11378	7930	5.45513	34.7	5.45513
lin hai	xun qiao	16874.2	6557.57	6557.57	18289	11795	7742	19.0033	53	19.0033
lin hai	dong cheng	2843.65	3939.65	3939.65	57371	37533	26966	11.3305	165	11.3305
lin hai	hui xi	585.375	368.667	368.667	12419	7756	5614	1.69208	57	1.69208
lin hai	xiao zhi	226.204	1146.78	1146.78	34409	21628	15737	2.99951	90	2.99951
lin hai	he tou	53.92	363	363	31845	20145	11717	1.1399	100	1.1399
lin hai	bai shui yang	629.559	900.797	900.797	72941	46498	32010	2.67988	217	2.67988
lin hai	kuo cang	316.974	551.692	551.692	39087	26640	19458	2.20186	156	2.20186
lin hai	yong feng	603.162	756.506	756.506	49505	29490	19607	2.3839	156	2.3839
lin hai	you xi	1941.25	1398.9	1398.9	19389	13032	8676	9.81226	136	9.81226
lin hai	yong quan	3437.03	3522.07	3522.07	49901	33601	21185	7.90509	112	7.90509
lin hai	yan jiang	5108.53	3980.45	3980.45	48111	29922	22906	7.28066	88	7.28066
lin hai	dong qiao	19300	14412.4	14412.4	261459	155949	129828	10.2529	186	10.2529
lin hai	shang pan	42563	5503.68	5503.68	54080	33811	22186	10.0751	99	10.0751
lin hai	tao zhu	40.3225	566.791	566.791	92872	58869	39199	0.787277	129	0.787277
lian dong	bi hu	2473.02	1676.11	1676.11	58047	34518	15293	6.2367	215.99	6.2367
lian dong	da gang tou	250.815	155.766	155.766	12628	8000	3222	1.121	90.88	1.121
lian dong	lao zhu shezu	11.385	7.27516	7.27516	12680	7790	3946	0.047082	82.06	0.047082
lian dong	ya xi	18.1807	11.2916	11.2916	10259	6700	3200	0.173506	157.64	0.173506
lian dong	tai ping	222.092	138.808	138.808	20500	11326	6322	0.713268	105.34	0.713268
lian dong	xian dong	19.2097	12.0061	12.0061	6371	4998	1587	0.123999	65.8	0.123999
lian dong	feng yuan	9.43069	7.37065	7.37065	5244	3498	1465	0.212433	151.14	0.212433
lian dong	li xin shezu	132.18	72.0091	72.0091	5925	5197	1418	0.96	78.99	0.96
lian dong	huang cun	32.543	5.59196	5.59196	6379	3279	957	0.0907039	103.47	0.0907039
qing tian	wen xi	28448.3	45409.7	45409.7	66453	30544	29105	39.6335	58	39.6335
qing tian	dong yuan	2116.28	2704.65	2704.65	11360	6053	4655	20.4754	86	20.4754
qing tian	gao hu	642.76	1473.25	1473.25	13225	6255	4200	9.91448	89	9.91448
qing tian	chuan liao	1498.05	936.283	936.283	34209	20489	9704	4.54334	166	4.54334
qing tian	hai kou	339.286	191.964	191.964	11810	10539	6887	1.82049	112	1.82049
qing tian	la kou	608.511	1276.97	1276.97	16922	11056	5944	7.09343	94	7.09343
qing tian	bei shan	8.56209	5.35131	5.35131	3890	2327	603	0.336761	244.8	0.336761
qing tian	shan kou	3371.43	3030.6	3030.6	8433	5604	4944	13.764	38.3	13.764
qing tian	ren zhuang	181.443	30.7634	30.7634	5157	3062	915	0.55478	93	0.55478
qing tian	wan shan	20.996	12.2963	12.2963	733	479	371	0.452933	27	0.452933
qing tian	huang yang	3646.29	2227.14	2227.14	3003	1735	1043	32.632	44	32.632
qing tian	ji zhai	49.4933	30.9333	30.9333	6569	6469	4648	0.353174	75	0.353174
qing tian	gao shi	184.845	117.75	117.75	3971	2950	1830	1.54193	52	1.54193
qing tian	hai xi	123.198	83.1818	83.1818	4392	2887	587	0.625	33	0.625
qing tian	zhang cun	15.6771	10.7879	10.7879	8852	5234	3002	0.120651	99	0.120651
qing tian	zhenwang	95.2558	6.09524	6.09524	2540	1445	857	0.201575	84	0.201575
qing tian	zhenbu	235.659	804.352	804.352	7840	4515	2590	13.1323	128	13.1323
qing tian	shu qiao	1.82992	1.14865	1.14865	8670	4835	1505	0.00980392	74	0.00980392
qing tian	ju pu	12.2267	7.62626	7.62626	5995	2162	844	0.125938	99	0.125938
qing tian	wan fu	6.95556	4.15671	4.15671	3121	1655	794	0.100288	75.3	0.100288
qing tian	fang shan	42.5946	26.6216	26.6216	5306	3015	447	0.185639	37	0.185639
qing tian	tang yang	3.79747	11.5063	11.5063	3122	2053	1026	0.29116	79	0.29116
qing tian	gui ao	28.1896	17.5333	17.5333	2026	1389	364	0.51925	60	0.51925
qing tian	xiao zhou shan	218.824	186	186	1336	606	446	3.48054	25	3.48054
qing tian	wu keng	183.689	114.806	114.806	4217	2205	1730	0.980081	36	0.980081
qing tian	ren gong	28.9157	18.1319	18.1319	6181	2475	1394	0.266947	91	0.266947
qing tian	zhang dan	2.31263	1.52975	1.52975	2430	1460	470	0.0222222	35.3	0.0222222
qing tian	fu shan	38.2906	23.3333	23.3333	10430	6560	1360	0.268456	120	0.268456
qing tian	shi xi	631.757	210.743	210.743	3812	2015	1655	1.63641	29.6	1.63641
jinyun	hu	12087.3	7587.72	7587.72	110168	58279	45520	15.7033	228	15.7033
jinyun	xin jian	1339.34	856.081	856.081	48532	32243	23414	3.06328	173.66	3.06328
jinyun	shu hong	4132.49	2654.11	2654.11	15651	10510	4904	11.0567	65.2	11.0567
jinyun	da yang	1623.68	11.2236	11.2236	12109	7129	2490	0.149228	161	0.149228
jinyun	dong dong	2350.91	1468.17	1468.17	33881	20840	10210	5.54665	128	5.54665
jinyun	dong fang	4649.64	2906.02	2906.02	24377	12279	6665	9.65615	81	9.65615
jinyun	da yuan	12990.6	23.5135	23.5135	19700	13087	6830	0.10599	88.8	0.10599
jinyun	qi li	152.184	94.4951	94.4951	10823	5997	2668	0.536081	61.4	0.536081
jinyun	qian lu	37.507	22.6517	22.6517	7044	4683	1840	0.143101	44.5	0.143101
jinyun	san xi	59.0306	36.7213	36.7213	5423	3056	1268	0.289139	42.7	0.289139
jinyun	rong jiang	73.92	46.2	46.2	11698	7839	4744	0.19747	50	0.19747
jinyun	shuang xi kou	216.444	139.143	139.143	11924	7448	4500	0.40842	35	0.40842
jinyun	hu yuan	69.2135	43.2584	43.2584	13310	9195	5185	0.144628	44.5	0.144628
jinyun	fang xi	36.45	22.0909	22.0909	4321	2805	1560	0.168711	33	0.168711
jinyun	shi jian	16.5094	10.3184	10.3184	5211	3395	1817	0.105738	53.4	0.105738
sui chang	xin lu wan	166.176	144.051	144.051	11654	8925	1963	1.68105	136	1.68105
sui chang	bei jie	160.241	358.482	358.482	6481	5455	1805	4.59096	83	4.59096
sui chang	jin zhu	91.4286	142.564	142.564	10538	8431	3030	1.894	140	1.894
sui chang	da tuo	273.171	265.764	265.764	13188	8959	3351	2.47869	123	2.47869
sui chang	shi lian	367.89	116.459	116.459	13898	7706	2859	0.913369	109	0.913369
sui chang	wang cun kou	84.8485	96.5515	96.5515	5596	5325	2321	2.84685	165	2.84685
sui chang	huang sha yao	20.1183	16.1302	16.1302	4401	3890	1579	0.619405	169	0.619405
sui chang	san ren shezu	168.354	227.608	227.608	8469	4061	1725	2.12316	79	2.12316
sui chang	lianzhu	14.5455	801.782	801.782	4140	2635	1194	10.6517	55	10.6517
sui chang	ying cun	20.759	164.446	164.446	8485	3368	1673	1.6086	83	1.6086
sui chang	gao ping	6.25	13.5542	13.5542	4661	3516	1129	0.139584	48	0.139584
sui chang	hu shan	96.2567	99.1444	99.1444	10017	6318	2666	1.85085	187	1.85085
sui chang	cai yuan	33.9286	22.5714	22.5714	1904	1781	814	0.663866	56	0.663866
sui chang	jiao tan	23.5294	72.4235	72.4235	2536	1409	537	2.42744	85	2.42744
sui chang	long yang	59.4595	40.6824	40.6824	4120	2786	1604	1.46141	148	1.46141
sui chang	tuodaikou	76.3077	47.6923	47.6923	7178	3553	1751	1.12288	169	1.12288
sui chang	xi fan	40	9.52593	9.52593	3186	1506	223	0.403641	135	0.403641
sui chang	ankou	26.3804	25.0123	25.0123	4727	4473	1938	0.862492	163	0.862492
song yang	gu shi	6251.42	3907.14	3907.14	17806	14061	6643	10.9714	50	10.9714
song yang	yu yan	82.8531	51.7832	51.7832	13974	8441	1401	0.529913	143	0.529913
song yang	xiang xi	947.583	592.24	592.24	12450	9375	3395	5.7559	121	5.7559
song yang	da dong ba	120.252	75.1574	75.1574	16718	10218	3090	0.971049	216	0.971049
song yang	xin xing	657.693	411.058	411.058	22206	15545	5108	2.53603	137	2.53603
song yang	ye cun	141.448	88.4048	88.4048	5821	3980	1697	0.637863	42	0.637863
song yang	zhai tan	891.429	557.143	557.143	7210	5110	1300	2.16366	28	2.16366
song yang	san dong	38.0966	23.8103	23.8103	8437	5540	3587	0.163684	58	0.163684
song yang	zhu yuan	30.56	19.1	19.1	6712	4588	473	0.142282	50	0.142282
song yang	si dong	60	37.5	37.5	3690	2283	1117	0.406504	40	0.406504
song yang	chi shou	2266.67	1416.67	1416.67	10560	6990	2870	6.43939	48	6.43939
song yang	zhang xi	72	45	45	10373	10120	3770	0.130146	30	0.130146
song yang	feng ping	155.312	97.07	97.07	8590	6041	1068	1.13003	100	1.13003
song yang	ban qiao shezu	274.4	171.5	171.5	4901	3766	1826	1.11977	32	1.11977
song yang	yu xi	342.189	213.868	213.868	6258	4157	2081	2.59732	76	2.59732
song yang	an min	23.1325	14.4578	14.4578	3643	2328	588	0.329399	83	0.329399
yun he	chong tou	216.039	96.7177	96.7177	11345	8385	5501	1.94799	228.5	1.94799
yun he	shi tang	25886.5	271.017	271.017	8461	8412	3396	5.73041	178.9	5.73041
yun he	jin shui tan	129.364	64.397	64.397	8128	5461	4509	1.16941	147.6	1.16941
yun he	wu xi shezu	93.2331	64.3844	64.3844	2093	1402	863	1.02437	33.3	1.02437
yun he	an xi shezu	47.7612	29.8182	29.8182	2077	1653	1008	0.47376	33	0.47376
yun he	chi shi	7.63535	4.67742	4.67742	5746	5038	3618	0.10094	124	0.10094
qing yuan	huang tian	745.92	769.698	769.698	12843	7369	1667	7.53936	125.8	7.53936
qing yuan	zhu kou	1455.5	961.573	961.573	11026	6728	4186	14.3024	164	14.3024
qing yuan	he di	1.65986	1.18793	1.18793	2984	2760	791	0.0408847	102.7	0.0408847
qing yuan	zuo xi	57.9902	36.6809	36.6809	2906	1866	821	1.77977	141	1.77977
qing yuan	xian liang	5.78187	3.62319	3.62319	4990	3112	294	0.0551102	75.9	0.0551102
qing yuan	bai shan zu	3.66656	2.2916	2.2916	2085	1378	140	0.209113	190.26	0.209113
qing yuan	ling tou	7.01138	4.47303	4.47303	4490	2805	1329	0.120045	120.5	0.120045
qing yuan	wu da bao	5.9038	3.68987	3.68987	5091	3407	517	0.114516	158	0.114516
qing yuan	yu shang	469.737	675.938	675.938	7973	4566	1549	5.15452	60.8	5.15452
qing yuan	an nan	710.377	829.752	829.752	8071	3922	1450	8.718	84.8	8.718
qing yuan	zhang cun	9.1663	101.45	101.45	1795	1118	139	3.7415	66.2	3.7415
qing yuan	long gong	651.528	1113.4	1113.4	6411	3967	1473	11.7922	67.9	11.7922
qing yuan	ju shui	3.84481	2.34719	2.34719	1787	1104	17	0.107443	81.8	0.107443
qing yuan	jiang gen	4.00701	2.45704	2.45704	1814	1606	785	0.0788313	58.2	0.0788313
qing yuan	long xi	26.1034	16.3146	16.3146	1178	755	298	0.616299	44.5	0.616299
qing yuan	guan tang	8.27191	5.40187	5.40187	1389	1008	199	0.208063	53.5	0.208063
jing ning shezu zi zhi	bo hai	11.6667	1.66974	1.66974	5215	3419	1119	0.0347076	108.4	0.0347076
jing ning shezu zi zhi	dong keng	378.967	236.855	236.855	6338	5770	3315	6.47258	173.2	6.47258
jing ning shezu zi zhi	ying chuan	121.613	71.6185	71.6185	7920	5366	2764	1.19003	131.6	1.19003
jing ning shezu zi zhi	sha wan	47.9218	32.6813	32.6813	12800	7955	5305	0.313281	122.7	0.313281
jing ning shezu zi zhi	da jun	56.1116	31.1892	31.1892	2413	2133	1078	1.2499	96.7	1.2499
jing ning shezu zi zhi	cheng zhao	254.245	184.242	184.242	4950	3067	730	3.14141	84.4	3.14141
jing ning shezu zi zhi	mei qi	24.2215	15.6682	15.6682	1265	826	406	1.0751	86.8	1.0751
jing ning shezu zi zhi	zheng keng	2.38806	1.49254	1.49254	3481	2104	909	0.0143637	33.5	0.0143637
jing ning shezu zi zhi	da ji	42.4605	26.5378	26.5378	3152	1910	540	0.479061	56.9	0.479061
jing ning shezu zi zhi	jing nan	53.8947	33.6842	33.6842	4256	2487	808	0.75188	95	0.75188
jing ning shezu zi zhi	yan xi	291.121	113.652	113.652	1835	1285	403	3.49319	56.4	3.49319
jing ning shezu zi zhi	lu ci	60.5536	42.3875	42.3875	3970	2506	1501	0.617128	57.8	0.617128
jing ning shezu zi zhi	wu tong	186.162	113.289	113.289	3821	2291	1501	2.25334	76	2.25334
jing ning shezu zi zhi	biao xi	32.5151	20.3219	20.3219	2298	1449	249	0.439513	49.7	0.439513
jing ning shezu zi zhi	mao yang	114.834	80.376	80.376	2246	1707	562	2.03695	56.92	2.03695
jing ning shezu zi zhi	qiu lu	25.8303	22.5646	22.5646	2703	1699	864	0.45246	54.2	0.45246
jing ning shezu zi zhi	da di	6.66667	7.73333	7.73333	2482	1538	540	0.327156	105	0.327156
jing ning shezu zi zhi	jia di	84.6774	56.754	56.754	1225	674	157	2.29796	49.6	2.29796
jing ning shezu zi zhi	jiu long	15.215	9.87864	9.87864	6740	4687	1787	0.301929	206	0.301929
long quan	ba dong	1173.87	945.378	945.378	24574	14661	8374	5.49361	142.8	5.49361
long quan	shang yang	529.281	358.025	358.025	16472	10199	3569	3.52113	162	3.52113
long quan	xiao mei	881.954	502.839	502.839	8448	6252	2423	6.10097	102.5	6.10097
long quan	cha tian	1506.61	1247.28	1247.28	16337	9095	6403	9.34486	122.4	9.34486
long quan	an ren	669.872	569.053	569.053	23906	13250	8610	4.95118	208	4.95118
long quan	jin xi	1058.56	613.179	613.179	9466	6485	2825	10.4939	162	10.4939
long quan	zhu long	59.4498	37.1561	37.1561	5658	3710	1200	1.77112	269.7	1.77112
long quan	ping nan	39.8632	21.7544	21.7544	2061	2021	176	3.00825	285	3.00825
long quan	lan ju	381.358	197.353	197.353	13133	8840	3720	2.34425	156	2.34425
long quan	bao xi	159.321	86.8243	86.8243	5896	4384	1815	2.17944	148	2.17944
long quan	zhu yangshezu	86.5883	46.839	46.839	6695	4017	1231	0.728155	104.08	0.728155
long quan	dao tai	9.75954	6.09972	6.09972	7700	6371	2234	0.278052	351	0.278052
long quan	yan zhang	87.017	54.3856	54.3856	2688	1932	277	2.04351	101	0
long quan	cheng bei	18.4713	13.6972	13.6972	4134	1994	644	0.768021	231.8	0.768021
long quan	long nan	27.1698	17.4757	17.4757	4519	3808	1230	0.796636	206	0.796636
